# Supplementary material for: Analysis of Microplastics in Takeaway Food Containers in China Using FPA-FTIR Whole Filter Analysis
Source: Molecules. 2022 Apr 20;27(9):2646. doi: 10.3390/molecules27092646 (PMC9103929; doi:10.3390/molecules27092646)
Supplement: Supplementary file 1 [file molecules-27-02646-s001.zip]

Archive with 1 entries (1 files):
- molecules-1683739-supplementary.pdf
